# Supplementary material for: Proteogenomic Identification of a Novel Protein-Encoding Gene in Bovine Herpesvirus 1 That Is Expressed during Productive Infection
Source: Viruses. 2018 Sep 14;10(9):499. doi: 10.3390/v10090499 (PMC6164122; doi:10.3390/v10090499)
Supplement: Supplementary file 1 [file viruses-10-00499-s001.zip]

Archive with 2 entries (2 files):
- viruses-338366-supplementary-Figure 1.pdf
- viruses-338366-supplementary-Table 1.pdf
